# Supplementary material for: Identification and characterization of key residues in Zika virus envelope protein for virus assembly and entry
Source: Emerg Microbes Infect. 2022 Jun 10;11(1):1604–20. doi: 10.1080/22221751.2022.2082888 (PMC9196690; doi:10.1080/22221751.2022.2082888)
Supplement: Supplemental Material [file TEMI_A_2082888_SM5429.zip]

Archive with 3 entries (3 files):
- Supplementary materials_EMI_224110199.docx
- Supplementary Table 1.xlsx
- Supplementary table 2.docx
