# Supplementary material for: Identification and characterization of key residues in Zika virus envelope protein for virus assembly and entry
Source: Emerg Microbes Infect. 2022 Jun 10;11(1):1604–20. doi: 10.1080/22221751.2022.2082888 (PMC9196690; doi:10.1080/22221751.2022.2082888)
Supplement: Supplemental Material [file TEMI_A_2082888_SM5429.zip › Supplementary Table 1.xlsx]

## Sheet: Sheet1
Supplementary Table 1. Plasmids information of mutants.
Plasmids	Abbreviations for plasmids in the text	E protein Alanine mutation site	E protein TAG mutation site
phCMV-CprM-EHA	WT	/	/
phCMV-CprM-EHA-Mut1	Mut 1	M151A/I152A/G153A	/
phCMV-CprM-EHA-Mut2	Mut 2	Y154A/E155A/T156A	/
phCMV-CprM-EHA-Mut3	Mut 3	D157A/E158A/N159A	/
phCMV-CprM-EHA-Mut4	Mut 4	W221A/H222A/A223A	/
phCMV-CprM-EHA-Mut5	Mut 5	G224A/A225A/D226A	/
phCMV-CprM-EHA-Mut6	Mut 6	T227A/G228A/T229A	/
phCMV-CprM-EHA-Mut7	Mut 7	P230A/H231A/W232A	/
phCMV-CprM-EHA-Mut8	Mut 8	N233A/N234A/K235A	/
phCMV-CprM-EHA-Mut9	Mut 9	A268A/L269A/E270A	/
phCMV-CprM-EHA-Mut10	Mut 10	A271A/E272A/M273A	/
phCMV-CprM-EHA-Mut11	Mut 11	D274A/G275A/A276A	/
phCMV-CprM-EHA-Mut12	Mut 12	K277A/G278A/R279A	/
phCMV-CprM-EHA-Mut13	Mut 13	L280A/F281A/S282A	/
phCMV-CprM-EHA-Mut14	Mut 14	G283A/H284A/L285A	/
phCMV-CprM-EHA-Mut15	Mut 15	K297A/G298A/V299A	/
phCMV-CprM-EHA-Mut16	Mut 16	S300A/Y301A/S302A	/
phCMV-CprM-EHA-Mut17	Mut 17	L303A/C304A/T305A	/
phCMV-CprM-EHA-Mut18	Mut 18	A306A/A307A/F308A	/
phCMV-CprM-EHA-Mut19	Mut 19	T309A/F310A/T311A	/
phCMV-CprM-EHA-Mut20	Mut 20	K312A/V313A/P314A	/
phCMV-CprM-EHA-Mut21	Mut 21	A315A/E316A/T317A	/
phCMV-CprM-EHA-Mut22	Mut 22	H319A/G320A/T321A	/
phCMV-CprM-EHA-Mut23	Mut 23	V322A/T323A/V324A	/
phCMV-CprM-EHA-Mut24	Mut 24	E325A/V326A/Q327A	/
phCMV-CprM-EHA-Mut25	Mut 25	Y328A/A329A/G330A	/
phCMV-CprM-EHA-Mut26	Mut 26	T331A/D332A/G333A	/
phCMV-CprM-EHA-Mut27	Mut 27	P334A/C335A/K336A	/
phCMV-CprM-EHA-Mut28	Mut 28	I337A/P338A/V339A	/
phCMV-CprM-EHA-Mut29	Mut 29	M345A/Q346A/T347A	/
phCMV-CprM-EHA-Mut30	Mut 30	L348A/T349A/P350A	/
phCMV-CprM-EHA-Mut31	Mut 31	V351A/G352A/R353A	/
phCMV-CprM-EHA-Mut32	Mut 32	L354A/I355A/T356A	/
phCMV-CprM-EHA-Mut33	Mut 33	A357A/N358A/P359A	/
phCMV-CprM-EHA-Mut34	Mut 34	V360A/I361A/T362A	/
phCMV-CprM-EHA-Mut35	Mut 35	E363A/S364A/T365A	/
phCMV-CprM-EHA-Mut36	Mut 36	E366A/N367A/S368A	/
phCMV-CprM-EHA-Mut37	Mut 37	K369A/M370A/M371A	/
phCMV-CprM-EHA-Mut38	Mut 38	L372A/E373A/L374A	/
phCMV-CprM-EHA-Mut39	Mut 39	D375A/P376A/P377A	/
phCMV-CprM-EHA-Mut40	Mut 40	Y382A/I383A/V384A	/
phCMV-CprM-EHA-Mut41	Mut 41	I385A/G386A/V387A	/
phCMV-CprM-EHA-Mut42	Mut 42	G388A/D389A/K390A	/
phCMV-CprM-EHA-Mut43	Mut 43	K391A/I392A/T393A	/
phCMV-prM-EHA	△C	/	/
phCMV-CprM-EHA-W101-TAG	W101TAG	/	E-W101TAG
phCMV-CprM-EHA-G102-TAG	G102TAG	/	E-G102TAG
phCMV-CprM-EHA-C105-TAG	C105TAG	/	E-C105TAG
phCMV-CprM-EHA-G106-TAG	G106TAG	/	E-G106TAG
phCMV-CprM-EHA-L107-TAG	L107TAG	/	E-L107TAG
phCMV-CprM-EHA-G150-TAG	G150TAG	/	E-G150TAG
phCMV-CprM-EHA-M151-TAG	M151TAG	/	E-M151TAG
phCMV-CprM-EHA-I152-TAG	I152TAG	/	E-I152TAG
phCMV-CprM-EHA-G153-TAG	G153TAG	/	E-G153TAG
phCMV-CprM-EHA-G224-TAG	G224TAG	/	E-G224TAG
phCMV-CprM-EHA-A225-TAG	A225TAG	/	E-A225TAG
phCMV-CprM-EHA-D226-TAG	D226TAG	/	E-D226TAG
phCMV-CprM-EHA-T227-TAG	T227TAG	/	E-T227TAG
phCMV-CprM-EHA-G228-TAG	G228TAG	/	E-G228TAG
phCMV-CprM-EHA-T229-TAG	T229TAG	/	E-T229TAG
phCMV-CprM-EHA-G259-TAG	G259TAG	/	E-G259TAG
phCMV-CprM-EHA-S260-TAG	S260TAG	/	E-S260TAG
phCMV-CprM-EHA-K297-TAG	K297TAG	/	E-K297TAG
phCMV-CprM-EHA-G298-TAG	G298TAG	/	E-G298TAG
phCMV-CprM-EHA-V299-TAG	V299TAG	/	E-V299TAG
phCMV-CprM-EHA-S300-TAG	S300TAG	/	E-S300TAG
phCMV-CprM-EHA-Y301-TAG	Y301TAG	/	E-Y301TAG
phCMV-CprM-EHA-S302-TAG	S302TAG	/	E-S302TAG
phCMV-CprM-EHA-T331-TAG	T331TAG	/	E-T331TAG
phCMV-CprM-EHA-D332-TAG	D332TAG	/	E-D332TAG
phCMV-CprM-EHA-G333-TAG	G333TAG	/	E-G333TAG
phCMV-CprM-EHA-P334-TAG	P334TAG	/	E-P334TAG
phCMV-CprM-EHA-C335-TAG	C335TAG	/	E-C335TAG
phCMV-CprM-EHA-K336-TAG	K336TAG	/	E-K336TAG
phCMV-CprM-EHA-L107-TAG	L107TAG-WT	/	E-L107TAG
phCMV-CprM-EHA-L107TAG-Mut8	L107TAG-Mut8	N233A/N234A/K235A	E-L107TAG
phCMV-CprM-EHA-L107TAG-Mut9	L107TAG-Mut9	A268A/L269A/E270A	E-L107TAG
phCMV-CprM-EHA-L107TAG-Mut10	L107TAG-Mut10	A271A/E272A/M273A	E-L107TAG
phCMV-CprM-EHA-L107TAG-Mut11	L107TAG-Mut11	D274A/G275A/A276A	E-L107TAG
phCMV-CprM-EHA-L107TAG-Mut12	L107TAG-Mut12	K277A/G278A/R279A	E-L107TAG
phCMV-CprM-EHA-L107TAG-Mut13	L107TAG-Mut13	L280A/F281A/S282A	E-L107TAG
phCMV-CprM-EHA-L107TAG-Mut14	L107TAG-Mut14	G283A/H284A/L285A	E-L107TAG
phCMV-CprM-EHA-L107TAG-Mut15	L107TAG-Mut15	K297A/G298A/V299A	E-L107TAG
phCMV-CprM-EHA-L107TAG-Mut16	L107TAG-Mut16	S300A/Y301A/S302A	E-L107TAG
phCMV-CprM-EHA-L107TAG-Mut17	L107TAG-Mut17	L303A/C304A/T305A	E-L107TAG
phCMV-CprM-EHA-L107TAG-Mut18	L107TAG-Mut18	A306A/A307A/F308A	E-L107TAG
phCMV-CprM-EHA-L107TAG-Mut19	L107TAG-Mut19	T309A/F310A/T311A	E-L107TAG
phCMV-CprM-EHA-L107TAG-Mut20	L107TAG-Mut20	K312A/V313A/P314A	E-L107TAG
phCMV-CprM-EHA-L107TAG-Mut21	L107TAG-Mut21	A315A/E316A/T317A	E-L107TAG
phCMV-CprM-EHA-L107TAG-Mut22	L107TAG-Mut22	H319A/G320A/T321A	E-L107TAG
phCMV-CprM-EHA-L107TAG-Mut23	L107TAG-Mut23	V322A/T323A/V324A	E-L107TAG
phCMV-CprM-EHA-L107TAG-Mut24	L107TAG-Mut24	E325A/V326A/Q327A	E-L107TAG
phCMV-CprM-EHA-L107TAG-Mut25	L107TAG-Mut25	Y328A/A329A/G330A	E-L107TAG
phCMV-CprM-EHA-L107TAG-Mut26	L107TAG-Mut26	T331A/D332A/G333A	E-L107TAG
phCMV-CprM-EHA-L107TAG-Mut27	L107TAG-Mut27	P334A/C335A/K336A	E-L107TAG
phCMV-CprM-EHA-L107TAG-Mut28	L107TAG-Mut28	I337A/P338A/V339A	E-L107TAG
phCMV-CprM-EHA-L107TAG-Mut29	L107TAG-Mut29	M345A/Q346A/T347A	E-L107TAG
phCMV-CprM-EHA-L107TAG-Mut30	L107TAG-Mut30	L348A/T349A/P350A	E-L107TAG
phCMV-CprM-EHA-L107TAG-Mut31	L107TAG-Mut31	V351A/G352A/R353A	E-L107TAG
phCMV-CprM-EHA-L107TAG-Mut32	L107TAG-Mut32	L354A/I355A/T356A	E-L107TAG
phCMV-CprM-EHA-L107TAG-Mut33	L107TAG-Mut33	A357A/N358A/P359A	E-L107TAG
phCMV-CprM-EHA-L107TAG-Mut34	L107TAG-Mut34	V360A/I361A/T362A	E-L107TAG
phCMV-CprM-EHA-L107TAG-Mut35	L107TAG-Mut35	E363A/S364A/T365A	E-L107TAG
phCMV-CprM-EHA-L107TAG-Mut36	L107TAG-Mut36	E366A/N367A/S368A	E-L107TAG
phCMV-CprM-EHA-L107TAG-Mut37	L107TAG-Mut37	K369A/M370A/M371A	E-L107TAG
phCMV-CprM-EHA-L107TAG-Mut38	L107TAG-Mut38	L372A/E373A/L374A	E-L107TAG
phCMV-CprM-EHA-L107TAG-Mut39	L107TAG-Mut39	D375A/P376A/P377A	E-L107TAG
phCMV-CprM-EHA-L107TAG-Mut40	L107TAG-Mut40	Y382A/I383A/V384A	E-L107TAG
phCMV-CprM-EHA-L107TAG-Mut41	L107TAG-Mut41	I385A/G386A/V387A	E-L107TAG
phCMV-CprM-EHA-L107TAG-Mut42	L107TAG-Mut42	G388A/D389A/K390A	E-L107TAG
phCMV-CprM-EHA-L107TAG-Mut43	L107TAG-Mut43	K391A/I392A/T393A	E-L107TAG
phCMV-CprM-EHA-L107TAG-G387A	L107TAG-G387A	G387A	E-L107TAG
phCMV-CprM-EHA-L107TAG-D388A	L107TAG-D388A	D388A	E-L107TAG
phCMV-CprM-EHA-L107TAG-K389A	L107TAG-K389A	K389A	E-L107TAG
phCMV-CprM-EHA-G387A	G387A	G387A	/
phCMV-CprM-EHA-D388A	D388A	D388A	/
phCMV-CprM-EHA-K389A	K389A	K389A	/
phCMV-CprM-EHA-G387TAG	G387TAG	/	E-G387TAG
phCMV-CprM-EHA-D388TAG	D388TAG	/	E-D388TAG
phCMV-CprM-EHA-K389TAG	K389TAG	/	E-K389TAG
